# Supplementary material for: The small acid-soluble proteins of Clostridioides difficile regulate sporulation in a SpoIVB2-dependent manner
Source: PLoS Pathog. 2024 Aug 30;20(8):e1012507. doi: 10.1371/journal.ppat.1012507 (PMC11392383; doi:10.1371/journal.ppat.1012507)
Supplement: S3 Table — The mutations identified in EMS treated suppressor strains are sorted by position within the genome and color-coded based on the isolate containing the mutation. (XLSX) [file ppat.1012507.s008.xlsx]

## Sheet: sorted by mutation position
Gene	Mutation description	EMS sample	Isolate	Ref Pos	Gene description	Variant - Called Seq
	intergenic	HNN05	HNN33	2549		G>A
serS1	E16E, silent	HNN04	HNN19	18120	seryl-tRNA synthetase	G>A
dnaH	Y172Y, silent	HNN05	HNN35	20745	DNA polymerase III subunits gamma and tau	C>T
CDR20291_r02		HNN05	HNN35	29731	23S ribosomal RNA	T>C
CDR20291_r02		HNN05	HNN41	29731	23S ribosomal RNA	T>C
CDR20291_r02		HNN05	HNN32	29765	23S ribosomal RNA	T>C
CDR20291_r02		HNN05	HNN35	29765	23S ribosomal RNA	T>C
CDR20291_r02		HNN05	HNN39	29765	23S ribosomal RNA	T>C
CDR20291_r02		HNN05	HNN41	29765	23S ribosomal RNA	T>C
CDR20291_r02		HNN05	HNN32	29769	23S ribosomal RNA	C>A
CDR20291_r02		HNN05	HNN35	29769	23S ribosomal RNA	C>A
CDR20291_r02		HNN05	HNN38	29769	23S ribosomal RNA	C>A
CDR20291_r02		HNN05	HNN39	29769	23S ribosomal RNA	C>A
CDR20291_r02		HNN05	HNN41	29769	23S ribosomal RNA	C>A
	intergenic. 6 bp before CDR20291_t21	HNN05	HNN33	32442		- > ins A
	intergenic. 6 bp before CDR20291_t21	HNN05	HNN48	32442		- > ins A
CDR20291_0009	E21K	HNN05	HNN37	33990	hypothetical protein	G>A
CDR20291_0024	D147N	HNN05	HNN37	57696	transcriptional regulator	G>A
proS	P108S	HNN05	HNN37	73420	prolyl-tRNA synthetase	C>T
rpoB	P893S	HNN05	HNN37	96585	DNA-directed RNA polymerase subunit beta	C>T
rpoC	H94Y	HNN05	HNN40	97946	DNA-directed RNA polymerase subunit beta'	C>T
rpoC	W225stp, 2,812 bp left after the stop codon change	HNN05	HNN32	98341	DNA-directed RNA polymerase subunit beta'	G>A
rpoC	S315F	HNN04	HNN22	98610	DNA-directed RNA polymerase subunit beta'	C>T
rpoC	S315F	HNN05	HNN40	98610	DNA-directed RNA polymerase subunit beta'	C>T
fusA	G594S	HNN05	HNN39	104284	elongation factor G	G>A
rplC	A59V	HNN04	HNN19	106806	50S ribosomal protein L3	C>T
rplD	P12L	HNN05	HNN32	107294	50S ribosomal protein L4	C>T
rpsC	A154T	HNN05	HNN39	110228	30S ribosomal protein S3	G>A
rpoA	S281F	HNN04	HNN19	121600	DNA-directed RNA polymerase subunit alpha	C>T
rpoA	S281F	HNN05	HNN51	121600	DNA-directed RNA polymerase subunit alpha	C>T
CDR20291_t40		HNN05	HNN37	132955	tRNA-Met	C>A
CDR20291_t40		HNN05	HNN51	132955	tRNA-Met	C>A
CDR20291_t40		HNN05	HNN37	132958	tRNA-Met	TT>GC
CDR20291_t40		HNN05	HNN51	132958	tRNA-Met	TT>GC
CDR20291_r08		HNN04	HNN19	137963	5S ribosomal RNA	C>T
	intergenic. 259 bp before CDR20291_r20	HNN05	HNN35	144302		G>A
	intergenic. 257 bp before CDR0291_r20	HNN05	HNN35	144305		C>T
buk	A354V	HNN05	HNN51	153748	butyrate kinase	C>T
CDR20291_0120	R362K	HNN05	HNN37	162262	putative thiosulfate sulfurtransferase	G>A
secA1	E194E, silent	HNN05	HNN32	185390	preprotein translocase SecA subunit	G>A
gcp	D208N	HNN05	HNN32	196881	putative DNA-binding/iron metalloprotein	G>A
CDR20291_0159	S180L	HNN05	HNN41	208136	putative lantibiotic ABC transporter ATP-binding protein	C>T
CDR20291_0167	L449L, silent	HNN05	HNN37	216985	putative sigma-54-dependent transcriptional regulator	G>A
CDR20291_0167	S184F	HNN05	HNN39	217779	putative sigma-54-dependent transcriptional regulator	G>A
CDR20291_0170	S616S, silent	HNN05	HNN35	221048	putative ABC transporter ATP-binding protein	G>A
	intergenic. 493 bp before CDR20291_0199	HNN05	HNN32	253716		C>T
purL	A108T	HNN05	HNN35	280468	formylglycinamidine ribonucleotide synthetase	G>A
CDR20291_0224	L221F	HNN05	HNN48	285800	glucose-1-phosphate thymidylyltransferase	C>T
flgG	T106I	HNN05	HNN48	329376	flagellar basal body rod protein FlgG	C>T
	intergenic. 959 bp before CDR20291_0295.	HNN05	HNN33	349910		G>A
CDR20291_0300	G118N	HNN05	HNN38	356188	putative biotin synthase	G>A
CDR20291_0300	P241S	HNN05	HNN48	356556	putative biotin synthase	C>T
CDR20291_0362	A436V	HNN05	HNN32	435639	asparagine synthetase	C>T
CDR20291_0381	T263I	HNN05	HNN32	457262	cell surface protein	C>T
CDR20291_0392	S309F	HNN05	HNN38	471418	Na+/H+ antiporter	C>T
	intergenic. 327 bp before CDR20291_0405	HNN05	HNN38	489773		C>T
CDR20291_0408	G62E	HNN05	HNN51	492498	RpiR family transcriptional regulator	G>A
	intergenic. Before blaR	HNN05	HNN32	497768		C>T
spaE	V96V, silent	HNN05	HNN32	505649	putative lantibiotic ABC transporter permease	G>A
CDR20291_0437	E66K	HNN05	HNN37	521926	PTS system transporter subunit IID	G>A
	intergenic. 216 bp before CDR20291_0440	HNN05	HNN38	525240		C>T
CDR20291_0441	P166S	HNN04	HNN19	530158	D-alanyl-D-alanine carboxypeptidase	G>A
CDR20291_0445	K129K, silent	HNN05	HNN37	536121	hypothetical protein	G>A
CDR20291_0446	F240F, silent.	HNN05	HNN38	537886	two-component sensor histidine kinase	C>T
CDR20291_0452	D166N	HNN05	HNN38	549025	metallo-beta-lactamase superfamily hydrolase	C>T
cheR	A115V	HNN05	HNN48	563741	chemotaxis protein methyltransferase	C>T
	intergenic. 8 bp before CDR20291_0470	HNN04	HNN19	566939		G>A
CDR20291_0471	G143E	HNN04	HNN19	568429	hypothetical protein	G>A
	intergenic. 259 bp before glsA	HNN05	HNN51	581484		GAGTA > del 5
	intergenic. 250 bp upstream glsA	HNN04	HNN19	581489		AAGAGT > del 6
	intergenic. 250 bp upstream glsA	HNN04	HNN22	581489		AAGAGT > del 6
	intergenic. 250 bp upstream glsA	HNN05	HNN32	581489		AAGAGT > del 6
CDR20291_0492	A91V	HNN05	HNN37	593043	hypothetical protein	C>T
	intergenic. 314 bp before thrS	HNN05	HNN48	599459		G>A
CDR20291_0499	L230F, annotated as a forward gene but has many stop codons in the TL	HNN05	HNN32	603241	CDR20291_0499	C>T
gapN	D264N	HNN05	HNN32	614243	NADP-dependent glyceraldehyde-3-phosphate dehydrogenase	G>A
	intergenic.	HNN05	HNN37	640699		G>A
u2	G219R	HNN05	HNN35	704625	putative Na(+)/H(+) antiporter	G>A
tcdB	E904K	HNN05	HNN32	710254	toxin B	G>A
tcdB	G1834E	HNN05	HNN48	713045	toxin B	G>A
tcdB	S2219N	HNN05	HNN48	714200	toxin B	G>A
CDR20291_0599	V166I	HNN05	HNN37	739691	hypothetical protein	C>T
	intergenic. 105 bp after CDR20291_0624	HNN05	HNN37	772688		G>A
pheT	G477R	HNN05	HNN37	775674	phenylalanyl-tRNA synthetase subunit beta	G>A
CDR20291_0629	S579N	HNN05	HNN37	780506	protease	G>A
	intergenic. 52 bp after CDR20291_0631	HNN05	HNN37	782634		G>A
fchA	N44N, silent	HNN05	HNN32	805045	methenyltetrahydrofolate cyclohydrolase	C>T
CDR20291_0667	frame shift at nt84, 28th aa, stops 19 aa downstream from deletion	HNN05	HNN33	826151	CDR20291_0667	A > del 1
CDR20291_0667	F20C	HNN05	HNN33	826176	CDR20291_0667	A>C
glpK1	G413R	HNN05	HNN35	829018	glycerol kinase	G>A
iscS1	A201T	HNN05	HNN35	845248	putative cysteine desulfurase	G>A
	intergenic.	HNN05	HNN37	849387		G>A
CDR20291_0690	G635E, srlR in CD630	HNN05	HNN32	860429	putative transcription antiterminator	G>A
CDR20291_0697	Q55Q, silent	HNN05	HNN33	864999	transposase-like protein b	G>A
CDR20291_0712	K158K, silent	HNN05	HNN32	881152	penicillin-binding protein	C>T
	intergenic. 58 bp after CDR20291_0713	HNN05	HNN48	882596		G>A
CDR20291_0714 (spoIVB2)	F37F	HNN05	HNN33	883646	putative stage IV sporulation protein	G>A
CDR20291_0714 (spoIVB2)	F37F	HNN05	HNN35	883646	putative stage IV sporulation protein	G>A
CDR20291_0714 (spoIVB2)	F37F	HNN05	HNN37	883646	putative stage IV sporulation protein	G>A
CDR20291_0714 (spoIVB2)	F37F	HNN05	HNN38	883646	putative stage IV sporulation protein	G>A
CDR20291_0714 (spoIVB2)	F37F	HNN05	HNN41	883646	putative stage IV sporulation protein	G>A
CDR20291_0714 (spoIVB2)	F37F	HNN05	HNN48	883646	putative stage IV sporulation protein	G>A
CDR20291_0714 (spoIVB2)	A20T	HNN04	HNN19	883699	putative stage IV sporulation protein	C>T
CDR20291_0719	M239I	HNN05	HNN38	888588	putative ATP/GTP-binding protein	G>A
CDR20291_0723	S47F	HNN05	HNN48	891643	hypothetical protein	G>A
act	A166V	HNN05	HNN32	898210	putative beta-alanine CoA-transferase	C>T
crt1	T44I	HNN05	HNN48	899645	3-hydroxybutyryl-CoA dehydratase	C>T
CDR20291_0763	G530D	HNN04	HNN22	936247	aconitate hydratase	G>A
CDR20291_0771	A62T	HNN05	HNN35	942159	5-aminoimidazole-4-carboxamide ribonucleotide transformylase	G>A
CDR20291_0771	G159D	HNN04	HNN22	942451	5-aminoimidazole-4-carboxamide ribonucleotide transformylase	G>A
	intergenic. 15 bp before CDR20291_0772.	HNN05	HNN48	943263		C>T
	intergenic. 163 bp after CDR20291_0780	HNN05	HNN37	952370		- > ins AT
	intergenic. 15 bp after CDR20291_0825	HNN04	HNN19	1008168		C>T
opuCA	I237I, silent	HNN05	HNN40	1013255	glycine betaine/carnitine/choline ABC transporter ATP-binding protein	C>T
CDR20291_0850	D108N	HNN05	HNN40	1036775	putative signaling protein	G>A
CDR20291_0869	I152I, silent	HNN05	HNN40	1059689	two-component system response regulator	C>T
CDR20291_0895	T137I	HNN05	HNN40	1102701	hypothetical protein	C>T
CDR20291_0900	P60S	HNN05	HNN40	1115485	putative modulator of ions transport	C>T
CDR20291_0900	V324V, silent	HNN05	HNN40	1116279	putative modulator of ions transport	C>T
cafA	T99I	HNN05	HNN32	1215768	ribonuclease g	C>T
CDR20291_1024	G622G, silent	HNN05	HNN41	1244188	putative sigma-54 dependent transcriptional regulator	G>A
xseA	T197I	HNN05	HNN32	1258101	exodeoxyribonuclease VII large subunit	C>T
	intergenic. 99 bp before CDR20291_1053	HNN05	HNN32	1269496		G>A
CDR20291_1054	E211K	HNN05	HNN32	1271365	hypothetical protein	G>A
CDR20291_1067	P436L	HNN05	HNN32	1284719	putative penicillin-binding protein	C>T
rnc	G115R	HNN05	HNN32	1307165	ribonuclease III	G>A
rnc	A131T	HNN04	HNN22	1307213	ribonuclease III	G>A
smc	R622L	HNN05	HNN39	1310549	chromosome partition protein	G>A
CDR20291_1109	E93K	HNN05	HNN32	1332708	two-component response regulator	C>T
codY	T9K	HNN05	HNN32	1339718	transcriptional repressor CodY	C>T
codY	A187T	HNN05	HNN39	1340251	transcriptional repressor CodY	G>A
CDR20291_1167	G10R	HNN04	HNN19	1393846	radical SAM-superfamily protein	G>A
CDR20291_1236	P69S	HNN05	HNN32	1465150	hypothetical protein	C>T
feoB1	A567T	HNN05	HNN39	1573272	ferrous iron transport protein B	G>A
CDR20291_1406	L201L, silent	HNN05	HNN39	1662741	putative peptidyl-prolyl isomerase	G>A
	intergenic. 3 bp before CDR20291_1467	HNN04	HNN22	1730592		G>A
CDR20291_1470	K252K, silent	HNN04	HNN22	1734931	putative transcriptional regulator	G>A
CDR20291_1483	G153E	HNN05	HNN39	1750807	putative N-acetylglucosamine kinase	G>A
thiD	G50E	HNN04	HNN22	1767408	putative phosphomethylpyrimidine kinase	G>A
CDR20291_1557	S102F	HNN05	HNN38	1839421	putative cation-transporting ATPase	C>T
	intergenic. 50 bp before CDR20291_1564	HNN05	HNN40	1851830		C>T
CDR20291_1634	A149T	HNN05	HNN37	1919614	putative gluconate permease	G>A
kdpE	R147K	HNN05	HNN35	2022179	two-component response regulator	G>A
CDR20291_1772	D390D, silent	HNN05	HNN48	2069349	hypothetical protein	G>A
	intergenic. 75 bp CDR20291_1776	HNN05	HNN41	2075944		G>A
CDR20291_1779	T381I	HNN05	HNN32	2078943	hypothetical protein	C>T
CDR20291_1797	S479F	HNN05	HNN48	2109795	putative conjugative transposon DNA recombination protein	C>T
CDR20291_1811	V155I	HNN05	HNN32	2130173	hypothetical protein	C>T
CDR20291_1832	G157R	HNN05	HNN38	2145151	two-component sensor histidine kinase	G>A
eutB	D448D, silent	HNN05	HNN35	2149070	putative ethanolamine/propanediol ammonia-lyase heavy chain	C>T
CDR20291_1869	S142F	HNN05	HNN41	2180904	AraC family transcriptional regulator	G>A
CDR20291_1906	L130L, silent	HNN05	HNN38	2226417	transposase-like protein b	C>T
	intergenic. 161 bp before CDR20291_1936	HNN04	HNN22	2262059		- > ins A
CDR20291_1962	E20K	HNN05	HNN37	2290604	hypothetical protein	C>T
xdhA2	G362E	HNN04	HNN19	2320561	xanthine dehydrogenase, molybdenum binding subunit	C>T
CDR20291_2036	V266I	HNN05	HNN33	2386813	putative membrane-associated protease	C>T
gabT	P24S	HNN05	HNN37	2418606	4-aminobutyrate aminotransferase	G>A
ldh	S308F	HNN05	HNN39	2424867	L-lactate dehydrogenase	C>T
	intergenic. 1 bp from CDR20291_2089	HNN05	HNN40	2448900		C>T
asrC	V10I	HNN05	HNN32	2499965	anaerobic sulfite reductase subunit C	C>T
	intergenic	HNN05	HNN41	2576334		C>T
CDR20291_2190	D117N	HNN05	HNN33	2577093	putative regulatory protein	C>T
	intergenic. 91 bp before CDR20291_2191	HNN04	HNN19	2578157		T > del 1
gatD	R13K	HNN05	HNN41	2598134	putative galactitol-1-phosphate 5-dehydrogenase	C>T
mtlA	S365K	HNN05	HNN39	2609886	PTS system mannitol-specific transporter subunit IIBC	G>A
CDR20291_2269	A271V	HNN05	HNN40	2659473	putative aspartate aminotransferase	G>A
	intergenic. 94 bp before CDR20291_2280	HNN04	HNN22	2674744		T > del 1
CDR20291_2307	Q194stp, has 1458 bp remaining after stp	HNN05	HNN33	2705448	putative transcription antiterminator	G>A
CDR20291_2311	P182S	HNN04	HNN22	2709777	hypothetical protein	G>A
CDR20291_2317	E173E, silent	HNN05	HNN35	2717708	butyrate kinase	C>T
	intergenic. 40 bp before CDR20291_2317	HNN05	HNN33	2718267		G>A
CDR20291_2326	A110V	HNN05	HNN32	2727377	hypothetical protein	G>A
CDR20291_2341	A74V	HNN05	HNN32	2739285	putative radical SAM superfamily protein	G>A
CDR20291_2347	D106N	HNN04	HNN19	2747122	hypothetical protein	C>T
hrcA	A22T	HNN05	HNN41	2758779	heat-inducible transcription repressor	C>T
CDR20291_2385	S409N	HNN05	HNN41	2791315	putative sensor histidine kinase. Putative orphan histidine kinase for spo0A	C>T
argH	L49F	HNN05	HNN40	2801220	argininosuccinate lyase	G>A
leuS	D437N	HNN05	HNN35	2824570	leucyl-tRNA synthetase	C>T
CDR20291_2450	S159F	HNN05	HNN32	2872674	MerR family transcriptional regulator	C>T
uraA	G156E	HNN05	HNN32	2909564	uracil permease	C>T
CDR20291_2492	H37Y	HNN05	HNN39	2921477	ADP-ribosyltransferase binding protein	C>T
CDR20291_2503	E63K	HNN05	HNN32	2938986	cell-division initiation protein	C>T
CDR20291_2507	V141I	HNN05	HNN32	2941060	putative alanine racemase	C>T
CDR20291_2507	R117K	HNN05	HNN32	2941131	putative alanine racemase	C>T
CDR20291_2514	K373K, silent.	HNN05	HNN32	2949897	hypothetical protein	C>T
engA	R382K	HNN05	HNN32	2956805	GTP-binding protein EngA	C>T
CDR20291_2528	K53K, silent.	HNN05	HNN39	2964795	putative ATP-binding protein	C>T
sigG	M97I	HNN05	HNN39	2965825	sporulation sigma factor SigG	C>T
nifJ	G747E	HNN05	HNN41	3013963	pyruvate-flavodoxin oxidoreductase	C>T
	intergenic, 38 nt before sspA	HNN05	HNN41	3021606		C>T
CDR20291_2581	A159T	HNN05	HNN41	3026649	putative sodium,dicarboxylate symporter	C>T
CDR20291_2587	D78N	HNN04	HNN22	3032767	hypothetical protein	C>T
brnQ	P25S	HNN05	HNN32	3038230	putative branched-chain amino acid transport system carrier protein	G>A
CDR20291_2595	G84D	HNN05	HNN32	3045700	putative transport protein	C>T
CDR20291_2598	R209K	HNN05	HNN32	3049319	hypothetical protein	C>T
CDR20291_r15		HNN05	HNN41	3067872	16S ribosomal RNA	G>A
relA	E258E, silent	HNN05	HNN41	3098774	putative GTP pyrophosphokinase	C>T
ubiB	R382R, silent	HNN05	HNN32	3103128	putative ubiquinone biosynthesis protein	C>T
ptsH	V41I	HNN05	HNN40	3113339	PTS system, phosphocarrier protein	C>T
CDR20291_2657	Y333Y, silent	HNN05	HNN40	3129248	capsular polysaccharide biosynthesis protein	G>A
CDR20291_2670	L336L, silent	HNN05	HNN37	3143762	cell surface protein	G>A
cwp84	A258V	HNN05	HNN48	3153180	putative cell surface-associated cysteine protease	G>A
slpA	A344V	HNN05	HNN40	3163418	S-layer precursor protein	G>A
CDR20291_2708	L280F	HNN05	HNN40	3202202	putative amino acid racemase	C>T
CDR20291_2719	V124I	HNN05	HNN40	3214268	aspartate aminotransferase	G>A
serS2	V337I	HNN05	HNN37	3234067	seryl-tRNA synthetase	C>T
CDR20291_2757	W266stp	HNN05	HNN41	3265948	hypothetical protein	C>T
tldD	G268D	HNN05	HNN32	3271733	putative regulatory protease	C>T
CDR20291_2765	I465T	HNN05	HNN38	3275563	putative sigma-54 dependent regulatory protein	T>C
CDR20291_2770	W211stp	HNN04	HNN19	3282221	putative drug/sodium antiporter	C>T
fhuC	A88V	HNN05	HNN35	3283384	putative ferrichrome ABC transporter ATP-binding protein	G>A
CDR20291_2782	V306I	HNN05	HNN37	3293089	putative drug/sodium antiporter	C>T
	intergenic, 61 bp before CDR20291_2782	HNN05	HNN37	3294066		C>T
CDR20291_2784	S7N	HNN05	HNN37	3297527	ABC transporter permease	C>T
ntpB	S59N	HNN05	HNN37	3301834	V-type ATP synthase subunit B	C>T
ntpK	L96K	HNN05	HNN40	3306024	V-type ATP synthase subunit K	G>A
	intergenic, 34 bp after CDR20291_2799	HNN05	HNN37	3312230		C>T
CDR20291_2814	V136I	HNN05	HNN37	3331402	hypothetical protein	C>T
CDR20291_2824	G139S	HNN04	HNN22	3343049	ABC transporter substrate-binding protein	C>T
CDR20291_28235	P150L	HNN05	HNN40	3356236	putative iron ABC transporter substrate-binding protein	G>A
	intergenic, 185 bp before CDR20291_2840	HNN05	HNN35	3361950		C>T
CDR20291_2848	D648N	HNN05	HNN37	3371213	putative glycosyl hydrolase	C>T
CDR20291_2878	Q336stp	HNN05	HNN38	3408016	hypothetical protein	G>A
CDR20291_2879	D65N	HNN05	HNN41	3410292	putative phosphosugar-binding transcriptional regulator	C>T
CDR20291_2880	D57N	HNN05	HNN40	3411253	putative acyl-CoA reductase/dehydratase	C>T
murQ	A214V	HNN05	HNN32	3411805	N-acetylmuramic acid-6-phosphate etherase	G>A
tagK	G118R	HNN05	HNN41	3455503	putative tagatose	C>T
CDR20291_2924	A756V	HNN05	HNN32	3465176	alpha-mannosidase	G>A
	intergenic, 78 bp before CDR20291_2928	HNN05	HNN40	3472928		G>A
CDR20291_2944	stp to stp, silent	HNN05	HNN32	3495349	putative phopho-sugar aldolase	G>A
CDR20291_2952	N129S	HNN05	HNN40	3506584	putative amidohydrolase	T>C
tndX	E181F	HNN05	HNN32	3517390	conjugative transposon site-specific recombinase	C>T
	intergenic, 295 bp after CDR20291_2962	HNN05	HNN32	3522079		G>A
CDR20291_2969	V65I	HNN05	HNN38	3532555	PTS system transporter subunit IIABC	C>T
CDR20291_2983	S110N	HNN05	HNN35	3551950	Fe3+ ABC transporter periplasmic component-like protein	C>T
CDR20291_2997	V191I	HNN05	HNN48	3577479	CRISPR-associated protein cas6	C>T
	intergenic, 15 bp before CDR20291_3012	HNN05	HNN37	3592501		G>A
	intergenic, 38 bp before pbuX	HNN05	HNN40	3624799		C>T
CDR20291_3039	A116V	HNN05	HNN41	3628755	peptidase	G>A
cme	P262L	HNN05	HNN37	3653620	multidrug resistance protein	C>T
CDR20291_3061	S10F	HNN05	HNN38	3657483	ABC transporter ATP-binding protein	G>A
CDR20291_3062	L101F	HNN05	HNN32	3658746	two-component sensor histidine kinase	G>A
CDR20291_3066	S393P	HNN05	HNN33	3663188	putative Na+ driven multidrug efflux pump	A>G
CDR20291_3073	G93E	HNN05	HNN38	3668931	AraC family transcriptional regulator	C>T
asd	V114I	HNN05	HNN35	3682984	aspartate-semialdehyde dehydrogenase	G>A
dapD	V185I	HNN05	HNN41	3686242	2,3,4,5-tetrahydropyridine-2,6-dicarboxylate N-succinyltransferase	G>A
prdB	S2S, silent	HNN05	HNN32	3702672	proline reductase	G>A
prdR	T35I	HNN05	HNN41	3707076	sigma-54-dependent transcriptional activator	G>A
prdC	A212V	HNN05	HNN51	3708629	putative electron transfer protein	G>A
prdC	P97S	HNN05	HNN32	3708975	putative electron transfer protein	G>A
CDR20291_3109	P282L	HNN05	HNN51	3711662	hypothetical protein	G>A
	intergenic	HNN05	HNN37	3715696		G>A
CDR20291_3122	D165N	HNN05	HNN35	3728238	hypothetical protein	C>T
rph	P49L	HNN05	HNN32	3782887	ribonuclease Ph	G>A
dnaL	E637K	HNN05	HNN41	3783317	DNA ligase	C>T
CDR20291_3186	S321L	HNN05	HNN48	3800757	hypothetical protein	G>A
CDR20291_3202	Q28stp	HNN05	HNN32	3816590	CDR20291_3202	G>A
CDR20291_3203	V53I	HNN05	HNN32	3817704	ABC transporter ATP-binding protein	G>A
CDR20291_3221	D327N	HNN05	HNN38	3842711	hypothetical protein	C>T
CDR20291_3238	A262V	HNN05	HNN32	3867377	ABC transporter permease	G>A
	intergenic, 35 bp from end of CDR20291_r25	HNN05	HNN41	3869634		C>T
CDR20291_r16		HNN05	HNN51	3873529	16S ribosomal RNA	G>A
cbiJ	G134R	HNN05	HNN37	3880780	cobalt-precorrin-6a reductase	C>T
cbiB	G258E	HNN05	HNN37	3888963	cobalamin biosynthesis protein	C>T
cobT	E160K	HNN05	HNN33	3895604	nicotinate-nucleotide--dimethylbenzimidazole phosphoribosyltransferase	C>T
agaA	A159T	HNN05	HNN32	3911696	N-acetylglucosamine-6-phosphate deacetylase	G>A
CDR20291_3284	H145Y	HNN05	HNN37	3922378	phage portal protein	C>T
	intergenic, 98 bp from end of CDR20291_3287	HNN05	HNN35	3925214		C>T
CDR20291_3300	A50V	HNN05	HNN48	3937927	putative lipoprotein	G>A
prfA	L91L, silent	HNN05	HNN37	3952558	peptide chain release factor 1	C>T
rho	S50F	HNN05	HNN48	3956587	transcription termination factor Rho	G>A
spoVT	P39S	HNN05	HNN51	3969604	stage V sporulation protein T	G>A
prs	C206C, silent	HNN05	HNN32	3987856	ribose-phosphate pyrophosphokinase	G>A
CDR20291_3364	D234N	HNN05	HNN38	4003311	putative iron ABC transporter permease	C>T
CDR20291_3418	R241K	HNN05	HNN40	4058392	hypothetical protein	C>T
carB	H775Y	HNN05	HNN32	4068213	carbamoyl phosphate synthase large subunit	G>A
CDR20291_3433	E189K	HNN05	HNN51	4080192	aminopeptidase	G>A
CDR20291_3441	S218K	HNN05	HNN32	4088924	putative exported phosphoesterase	G>A
CDR20291_3445	G105D	HNN05	HNN40	4092609	putative amidohydrolase	C>T
	intergenic, 4 bp from end of CDR20291_3515	HNN05	HNN35	4168642		C>T
CDR20291_3518	Y169Y, silent	HNN04	HNN19	4172445	putative RNA/single-stranded DNA exonuclease	G>A
CDR20291_3530	A369V	HNN05	HNN37	4180438	putative selenocysteine lyase	G>A
CDR20291_3530	D126N	HNN05	HNN32	4181168	putative selenocysteine lyase	C>T
