# Supplementary material for: The small acid-soluble proteins of Clostridioides difficile regulate sporulation in a SpoIVB2-dependent manner
Source: PLoS Pathog. 2024 Aug 30;20(8):e1012507. doi: 10.1371/journal.ppat.1012507 (PMC11392383; doi:10.1371/journal.ppat.1012507)
Supplement: S4 Table — (XLSX) [file ppat.1012507.s009.xlsx]

## Sheet: Figure 1 Data
CD630Δerm pEV	ΔsspA pEV	ΔsspA psspA	ΔsspA ΔsspB pEV	ΔsspA ΔsspB psspA,sspB	R20291 Δspo0A	ΔsspB pEV	ΔsspB psspB
8.77085	8.53148	8.47712	2.32222	8.32222	2	8.91381	7.5682
7.54407	8.47712	8.30103	2	8.41497	2	7.72428	7.44716
7.47712	8.27416	8.22011	3.72428	8.32222	2	7.63144	7.30103
CD630Δerm pEV			ΔsspA pEV			ΔsspA psspA			ΔsspB pEV			ΔsspB psspB
100	100	100	9.1425	2.02191	5.35714	81.3609	54.3771	94.5205	13.8095	1.40152	14.7884	71.7949	112.121	79.6296

## Sheet: Figure 2 Data
R20291 pEV	ΔsspA psspABS49	ΔsspB* psspABS49	ΔsspA ΔsspB psspABS49	Δspo0A pEV	ΔsspA pEV	ΔsspB* pEV	ΔsspA ΔsspB pEV
8.30103	8.35025	5.53148	7.90309	2	8.49136	4.20412	4.97313
7.96848	8.00775	5.34242	8.02531	2	8.18184	3.74036	4.91908
8.49136	8.27646	5.11059	7.87506	2	8.14922	4.11059	5.41497
7.92942	8.17026	4.79934	7.59106	2	8.18752	3.57978	4.13672
8.30103	8.39794	5.44716	7.70757	2	8.40993	4.90309	5.21748
R20291 pEV	ΔsspA psspABS49	ΔsspApEV
100	24.6914	0.13913
100	32.1573	0.215774
100	15.5391	0.0918478

## Sheet: Figure 4 Data
R20291 pEV	R20291 pspoIVB2	ΔsspB* pspoIVB2	ΔsspA ΔsspB pspoIVB2	Δspo0A pEV	ΔsspB* pEV	ΔsspA ΔsspB pEV
8.30103	8.47712	3.60206	7.0086	2	4.20412	4.97313
7.96848	8.04532	4.8451	6.79239	2	3.74036	4.91908
8.49136	8.43136	4.88649	6.4624	2	4.11059	5.41497
7.92942	7.96848	3.69897	6.66276	2	3.57978	4.13672
8.30103	8.64345	5.77815	7.85733	2	4.90309	5.21748
R20291 pspoIVB2S301A	R20291 pspoIVB2F37F;S301A	R20291 pspoIVB2A20T;S301A	Δspo0A	R20291 pEV
8.69897	8.6902	8.90309	2	8.41497
8.44716	8.60206	8.44716	2	7.96379
8.50515	8.5682	8.74036	2	8.30103
ΔsspB* pspoIVB2S301A	ΔsspB*pspoIVB2F37F;S301A	ΔsspB* pspoIVB2A20T;S301A	Δspo0A	ΔsspB* pEV	ΔsspB* pspoIVB2F37F	ΔsspB* pspoIVB2A20T
3.61278	5.22011	4.66276	2	4.32222	7.79239	6.34242
3.65321	4.78533	4.64345	2	3.86923	7.05308	6.61278
3.4624	5.17609	4.86923	2	5.39794	7.39794	6.65321
ΔsspA ΔsspB pspoIVB2S301A	ΔsspA ΔsspB pspoIVB2F37F;S301A	ΔsspA ΔsspB pspoIVB2A20T;S301A	Δspo0A	ΔsspA ΔsspB pEV	ΔsspA ΔsspB pspoIVB2F37F	ΔsspA ΔsspB pspoIVB2A20T
4.18184	6.81954	6.16137	2	5.38021	7.86332	7.61278
3.68124	5.41497	5.22272	2	5.79239	7.91381	7.97313
4.25042	6.81954	6.12711	2	5.54407	7.94448	7.51851

## Sheet: Figure 5 Data
R20291 pEV	ΔspoIVB2 pEV	ΔspoIVB2 pspoIVB2	ΔspoIVB2 pspoIVB2F37F	ΔspoIVB2 pspoIVB2A20T	ΔspoIVB2 pspoIVB2S301A	ΔspoIVB2 pspoIVB2F37F,S301A	ΔspoIVB2 pspoIVB2A20T,S301A	Δspo0A
8.15836	2	8.79934	8.18469	7.59107	2.17609	2	2	2
7.61278	2	8.30103	7.79934	7.90848	2.04139	2.30103	2.53148	2
8.43136	2	8.77085	7.88081	8.23045	2.20412	2	2	2

## Sheet: Figure 7 Data
R20291 pEV	ΔsspB* pspoIVB2F37 : UUC	ΔsspB* pspoIVB2F37F : UUU	ΔsspB* pspoIVB2F37L : UUA	ΔsspB* pspoIVB2F37L : UUG	ΔsspB* pspoIVB2F36F : UUC	ΔsspB* pEV	Δspo0A pEV
8.30103	3.60206	7.0569	6.47712	7.51851	7.77815	4.20412	2
7.96848	4.8451	7.02938	6.5563	7.19312	7.49136	3.74036	2
8.49136	4.88649	6.98227	6.0086	7.34242	7.30103	4.11059	2
7.92942	3.69897	6.65321	6.39794	7.11394	7.38917	3.57978	2
8.30103	5.77815	7.31175	6.90849	6.90849	8.04922	4.90309	2
R20291 pEV	ΔsspAΔsspB pEV	ΔsspAΔsspB pspoIVB2F37 : UUC	ΔsspAΔsspB pspoIVB2F37F : UUU	ΔsspAΔsspB pspoIVB2F37L : UUA	ΔsspAΔsspB pspoIVB2F37L : UUG	ΔsspAΔsspB pspoIVB2F36F : UUC	Δspo0A pEV
8.30103	4.97313	7.0086	8.04922	7.94448	8.17609	4.89209	2
7.96848	4.91908	6.79239	7.95424	7.38021	7.72428	4.49136	2
8.49136	5.41497	6.4624	8	7.76343	7.85733	5.08279	2
7.92942	4.13672	6.66276	7.69897	7.59107	7.87506	4.54407	2
8.30103	5.21748	7.85733	8.38021	8.15836	8.08278	6.61278	2
R20291 pEV	ΔspoIVB2 pEV	ΔspoIVB2 pspoIVB2F37 : UUC	ΔspoIVB2 pspoIVB2F37F : UUU	ΔspoIVB2 pspoIVB2F37L : UUA	ΔspoIVB2 pspoIVB2F37L : UUG	ΔspoIVB2 pspoIVB2F36F : UUC	Δspo0A pEV
8.30103	2	8.40993	8.27416	8.38917	8.36173	8.18752	2
7.96848	2	8.13672	7.75587	7.97772	7.85126	7.36173	2
8.49136	2	8.12711	8.01703	8.07918	8.0607	7.91381	2
7.92942	2	8	7.95424	7.79239	7.81954	7.4624	2
8.30103	2	8.41162	8.18184	8.4624	8.50515	8.08636	2

## Sheet: Figure 8 Data
Δspo0A spoIVB2_ bitLuc_ssrA	Δspo0A spoIVB2A20T_bitLuc_ssrA	Δspo0A spoIVB2F37F_bitLuc_ssrA	Δspo0A bitLuc_ssrA	Δspo0A bitLuc	R20291 spoIVB2_ bitLuc_ssrA	R20291 spoIVB2A20T_bitLuc_ssrA	R20291 spoIVB2F37F_bitLuc_ssrA	R20291 bitLuc_ssrA	R20291 bitLuc
31	120	158	25	239	50	668	1550	81.7	1220
54.9	231	369	30	139	35	905	1770	31.8	859
29.2	91.7	163	4.27	240	70.9	1520		14	1950
19.8	391	326	10.3	190	7.78	488	444	0	416
25.9	92	158	24.4	184	48.8	773	1980	31.8	652
21	143	202	46.7	223	17.9	724	1320	0	772

## Sheet: Figure 9 Data
R20291 pEV	R20291 PspoIVB2::spoIVB2	R20291 PspoIVB::spoIVB2	R20291 PsspA::spoIVB2	R20291 PspoIVB2/spoIVB::spoIVB2	R20291 PspoIVB2/sspA::spoIVB2	Δspo0A pEV
8.07918	8.58734	7.68425	7.80163	7.727	3.23888	2
8.27107	8.40937	8.01424	8.10266	7.90309	3.36173	2
8.43136	8.39794	8.17609	7.97004	7.66901	3.29373	2
ΔspoIVB2 pEV	ΔspoIVB2 PspoIVB2::spoIVB2	ΔspoIVB2 PspoIVB::spoIVB2	ΔspoIVB2 PsspA::spoIVB2	ΔspoIVB2 PspoIVB2/spoIVB::spoIVB2	ΔspoIVB2 PspoIVB2/sspA::spoIVB2	Δspo0A pEV
2	8.33579	7.60206	3.68425	7.60206	2.90309	2
2	8.06695	7.36798	2.82391	7	2.90309	2
2	8.30103	7.55226	2.727	7.63682	3.01424	2
ΔsspA ΔsspB pEV	ΔsspA ΔsspB PspoIVB2::spoIVB2	ΔsspA ΔsspB PspoIVB::spoIVB2	ΔsspA ΔsspB PsspA::spoIVB2	ΔsspA ΔsspB PspoIVB2/spoIVB::spoIVB2	ΔsspA ΔsspB PspoIVB2/sspA::spoIVB2	Δspo0A pEV
3.93785	6.17609	7.30821	3.90309	7.5006	3.29373	2
4.44196	5.8653	7.65321	3.31527	7.42597	3.27107	2
4.34895	6.23888	7.56031	4.06695	7.06695	3.14613	2

## Sheet: Figure S2 Data
R20291 pEV	HNN19 pEV	HNN19 pspoIVB2	HNN33 pEV	HNN33 pspoIVB2	HNN35 pEV	HNN35 pspoIVB2	HNN37 pEV	HNN37 pspoIVB2	HNN38 pEV	HNN38 pspoIVB2	HNN41 pEV	HNN41 pspoIVB2	HNN48 pEV	HNN48 pspoIVB2	KNM10 pEV
8.22011	6.38021	4.716	6.47712	5.59107	6.36173	5.41497	6.97313	4.21748	7	7.60206	8.32222	7.51851	7.5682	7.5682	2
8.36173	7.68124	6.81954	6.16732	5.94939	6.53148	5.11394	6.18469	6.23553	6.23553	7.88081	7.97313	7.90309	7.79239	5.00432	2
8.32222	7.68124	7.00432	7.00432	6.12711	6.43136	6.04922	7.54407	6.41497	6.6721	8.32222	8.53148	8.13354	7.17609	6.22789	2
R20291 pEV	spoIVB2F37F pEV	spoIVB2A20T pEV	ΔsspA ΔsspB spoIVB2A20T pEV	ΔsspA ΔsspB spoIVB2F37F pEV	ΔsspA ΔsspB pEV	ΔsspA ΔsspB pspoIVB2	spoIVB2F37F pspoIVB2	spoIVB2A20T pspoIVB2	ΔsspA ΔsspB spoIVB2A20T pspoIVB2	ΔsspA ΔsspB spoIVB2F37F pspoIVB2	Δspo0A pEV
7.7877	8.30821	7.80163	6.80163	7.63347	4.60206	7.54818	8.59476	8.43669	7.06695	7.26324	2
8.34895	8.32906	8.49601	6.98528	8.15635	4.27875	7.32906	8.63009	8.95424	7.32222	7	2
7.6721	7.8451	7.90309	5.62668	6.31527	3.82391	5.98528	8.41497	8.53572	5.74036	6.05436	2

## Sheet: Figure S3-S5 Data
CT avg
	rpoA			sspA			sspB			sleC			spoVT			pdaA			spoIVA
R20291	20.4805	15.8615	16.722	15.9587	16.2637	16.6274	17.3689	16.888	18.0785	26.3497	19.3795	21.3593	18.179	18.4295	18.9757	25.3455	23.0889	24.0052	32.775	26.585	27.1536
HNN03	17.5701	15.5709	16.0839	29.1658	30.7556	30.0904	19.9167	15.3988	16.1764	24.4799	18.0606	19.69	18.5126	17.1451	18.0035	24.7672	21.7481	22.69	29.6579	24.051	25.5779
HNN04	18.1761	16.4518	16.0371	16.0149	15.8	15.9595	35.5222	29.762	30.8201	22.7806	18.7824	20.1335	17.9427	17.204	18.0583	24.2627	22.012	23.0449	28.327	24.6621	26.0405
HNN05	19.3698	16.5472	16.0505	32.3657	34.09	30.4985	37.6024	36.3273	35.5835	23.2858	19.5758	22.6026	17.0858	17.439	18.3604	23.2687	22.3309	23.0316	29.135	26.5805	25.6244
HNN17	18.1118	16.0864	16.2054	15.8981	15.6348	15.3705	36.1119	36.3566	34.4904	22.7033	19.5313	20.6284	17.7256	17.3019	17.6052	23.7117	22.0481	21.9414	29.5562	25.7025	25.5729
HNN19	16.1447	15.546	15.6701	19.2814	15.0023	15.9876	34.1263	37.3572	28.7901	26.6837	18.3729	22.1436	19.5283	16.2488	18.1433	25.9223	20.8076	23.2961	31.6679	24.8555	27.066
HNN35	17.083	14.9727	14.6982	33.149	34.4545	27.7765	37.826	35.8544	31.0913	21.4527	18.5318	21.0501	17.0755	17.1154	18.5399	22.6773	21.7192	23.4163	26.8949	24.156	25.334
HNN49	19.653	15.0235	15.7506	16.1607	15.136	16.3786	18.0636	15.6746	18.1382	23.0494	18.5499	20.669	18.1334	17.2367	18.1114	24.8817	21.395	22.66	29.4317	23.6528	24.7256
KNM10	19.9206	15.2196	16.5821	26.4673	24.8185	25.1597	32.5598	29.774	30.3921	34.8384	29.5805	30.8048	28.9185	27.1215	27.9574	38.7259	34.7274	36.1262	…..	….	…..
	spoIVB			spoIVB2			spoIIP			dpaA			spoVAC			spoVAD			spoVAE
R20291	24.7583	21.7813	22.2942	20.7351	19.8583	20.2412	24.2711	21.7128	21.8769	24.3607	19.2089	21.4146	24.0799	20.3425	21.0157	21.907	19.4747	19.9669	15.8225	20.6046	19.722
HNN03	23.7463	20.5862	21.4685	20.0476	18.8746	19.5577	22.2105	20.8304	21.1874	24.1837	17.9604	19.9806	22.327	19.6511	20.4184	20.9916	18.6929	19.2171	15.5073	19.7438	18.862
HNN04	22.9695	20.3578	21.9154	20.393	18.8591	19.7515	22.5133	20.5376	21.1022	22.2516	19.1183	20.6792	21.5377	19.3323	19.8766	19.7673	18.4648	18.6471	14.5304	19.6538	18.4857
HNN05	22.9093	20.9176	22.0035	20.1154	19.8337	19.6973	22.2931	20.9883	20.9831	22.6073	19.2675	22.8878	21.942	20.2078	20.7448	19.788	18.9937	19.4625	14.1831	20.1201	19.1664
HNN17	22.5149	20.7908	21.6623	20.0397	19.5316	19.4523	22.5936	20.6703	20.6159	21.9365	18.7835	20.4548	21.0545	19.6644	19.8809	19.5726	18.6717	18.7831	14.3999	19.8617	18.4941
HNN19	22.5425	19.0987	21.6088	19.6792	18.4253	20.3969	21.9357	19.3414	20.9991	24.5403	17.2197	21.6944	21.8965	18.1436	20.3165	20.8307	16.9021	19.2447	15.6092	18.4149	18.6585
HNN35	21.5124	20.3963	22.111	19.532	19.0421	19.7022	21.4901	20.3833	21.6489	21.6256	18.604	21.1336	20.5849	19.3417	20.684	19.1557	18.4334	19.8222	14.102	19.6863	19.3023
HNN49	24.0067	20.0576	22.5739	37.4048	34.9695	24.3353	23.7275	20.0617	20.9877	23.0297	18.5072	20.4625	22.2129	19.1873	20.1899	20.7322	18.2807	19.24	15.2077	19.8292	19.1333
KNM10	28.3164	25.2578	25.4813	22.9475	21.0624	21.1718	31.9202	28.3364	28.3607	28.9252	25.3774	26.0959	31.7582	28.4317	29.22	28.8469	27.8381	28.2962	22.67	27.5455	26.4448
